# Supplementary material for: Common predictors of cervical cancer related mortality in Ethiopia. A systematic review and meta-analysis
Source: BMC Public Health. 2024 Mar 19;24:852. doi: 10.1186/s12889-024-18238-x (PMC10953061; doi:10.1186/s12889-024-18238-x)
Supplement: Supplementary file 4 — Supplementary Material 4 [file 12889_2024_18238_MOESM4_ESM.xlsx]

## Sheet: Sheet1
Study ID	Author	year	Factors	A	B	C	D	OR	logor	selogor	A	A+C	B	B+D
Aguade et al/2023	Aguade et al	2023	Late diagnosed	216	45	86	146	8.14884	2.09788	0.212906	216	302	45	191
Argefa et al /2022	Argefa et al	2022	Late diagnosed	54	31	21	69	5.7235	1.74458	0.335989	54	75	31	100
Begoihn et al/2019	Begoihn et al	2019	Late diagnosed	132	48	197	345	4.81599	1.57194	0.190745	132	329	48	393
Deressa et al/2021	Deressa et al	2021	Radiation therapy only	86	34	54	68	3.18519	1.15851	0.272514	86	140	34	102
Fikreaddis T et al/2018	Fikreaddis T et al	2018	Surgery and adjuvant therapy	8	98	5	21	0.342857	-1.07044	0.618727	8	13	98	119
Gashu et al/2023	Gashu et al	2023	Surgery and adjuvant therapy	25	103	51	143	0.680563	-0.384834	0.276242	25	76	103	246
Gizaw et al/2017	Gizaw et al	2017	Anemic status	157	64	103	407	9.69342	2.27145	0.184825	157	260	64	471
Gurmu M et al / 2018	Gurmu M et al	2018	Radiation therapy only	259	118	122	400	7.19644	1.97359	0.151764	216	381	118	518
Kantelhardt et al/2014	Kantelhardt et al	2014	Late diagnosed	128	53	104	153	3.55298	1.26779	0.206958	128	232	53	206
Mebratie et al/2022	Mebratie et al	2022	Radiation therapy only	8	21	15	244	6.19683	1.82404	0.49334	8	23	21	265
Mölle G et al/2016	Mölle G et al	2016	Radiation therapy only	41	38	37	81	2.36202	0.859517	0.300131	41	78	38	119
Olyad M et al /2021	Olyad M et al	2021	Surgery and adjuvant therapy	10	50	6	19	0.633333	-0.456758	0.582493	10	16	50	69
Seifu et al/2022	Seifu et al	2022	Anemic status	24	50	6	61	4.88	1.58515	0.494699	24	30	50	111
Wassie et al /2019	Wassie et al	2019	Anemic status	139	47	84	264	9.29483	2.22946	0.210151	139	223	47	311
