# Supplementary material for: Common predictors of cervical cancer related mortality in Ethiopia. A systematic review and meta-analysis
Source: BMC Public Health. 2024 Mar 19;24:852. doi: 10.1186/s12889-024-18238-x (PMC10953061; doi:10.1186/s12889-024-18238-x)
Supplement: Supplementary file 5 — Supplementary Material 5 [file 12889_2024_18238_MOESM5_ESM.xlsx]

## Sheet: undx meta form
Study ID	Author	year	Region	Study design	response rate(%)	samplesize	prevalence(%)	logplv	sepv	lbpv	ubpv
Aguade et al/2023	Aguade et al	2023	Amhara	Cohort	98	322	32	3.46574	2.59957	26.9048	37.0952
Argefa et al /2022	Argefa et al	2022	Addis Ababa	Cohort	91	175	24	3.17805	3.22845	17.6722	30.3278
Begoihn et al/2019	Begoihn et al	2019	Addis Ababa	Cohort	95	1495	42	3.73767	1.27649	39.4981	44.5019
Deressa et al/2021	Deressa et al	2021	Addis Ababa	Cohort	89	242	43	3.7612	3.18247	36.7624	49.2376
Fikreaddis T et al/2018	Fikreaddis T et al	2018	Addis Ababa	Cohort	98.5	252	5.6	1.72277	1.44837	2.76119	8.43881
Gashu et al/2023	Gashu et al	2023	Amhara	Cohort	92	322	19.5	2.97041	2.20794	15.1724	23.8276
Gizaw et al/2017	Gizaw et al	2017	Addis Ababa	Cohort	89	1655	41.5	3.72569	1.21116	39.1261	43.8739
Gurmu M et al / 2018	Gurmu M et al	2018	Addis Ababa	Cohort	90	907	32.5	3.48124	1.55521	29.4518	35.5482
Kantelhardt et al/2014	Kantelhardt et al	2014	Addis Ababa	Cohort	98	1059	36.5	3.59731	1.4794	33.6004	39.3996
Mebratie et al/2022	Mebratie et al	2022	Amhara	Cohort	89	422	12.5	2.52573	1.60991	9.34457	15.6554
Mölle G et al/2016	Mölle G et al	2016	Addis Ababa	Cohort	92	1009	24.5	3.19867	1.35398	21.8462	27.1538
Olyad M et al /2021	Olyad M et al	2021	Addis Ababa	Cohort	91	418	9.9	2.29253	1.4608	7.03682	12.7632
Seifu et al/2022	Seifu et al	2022	Addis Ababa	Cohort	99.4	348	25	3.21888	2.32119	20.4505	29.5495
Wassie et al /2019	Wassie et al	2019	Addis Ababa	Cohort	98	634	28.62	3.35411	1.79506	25.1017	32.1383

## Sheet: Sheet2
	68				308	40
	448				140	28
				no	133	298
				yes	16	69
